# Supplementary material for: Niflumic Acid Reverses Airway Mucus Excess and Improves Survival in the Rat Model of Steroid-Induced Pneumocystis Pneumonia
Source: Front Microbiol. 2019 Jul 5;10:1522. doi: 10.3389/fmicb.2019.01522 (PMC6624676; doi:10.3389/fmicb.2019.01522)
Supplement: DATA SHEET S1 — Dataset for figures: MS Excel dataset tables for each figure. [file Data_Sheet_1.xlsx]

## Sheet: Fig. 2A
Progression of body weight in animals receiving steroids with and without anti-Pneumocystis prophylaxis and in healthy controls, plotted in figure 2A
	Healthy									PcP									TMP-SMZ
Week of immunosuppression	rat1	rat2	rat3	rat4	rat5	rat6	rat7	rat8		rat1	rat2	rat3	rat4	rat5	rat6	rat7	rat8		rat1	rat2	rat3	rat4	rat5	rat6	rat7	rat8
-3	170	160	170	177	172	179	174	165		170	181	175	167	180	170	176	181		160	163	162	175	170	161	171	160
-2	188	172	194	185	187	198	187	179		181	198	185	189	200	183	185	201		180	175	180	196	194	185	189	178
-1	219	181	222	230	201	228	210	198		205	212	198	202	219	199	205	223		195	193	197	200	192	194	212	196
0	235	197	241	239	237	238	225	218		218	230	214	216	228	220	235	243		210	219	210	220	221	208	225	218
1	244	212	250	252	228	250	240	241		203	208	200	201	218	202	223	220		200	200	196	199	201	195	205	206
2	259	226	264	265	241	262	251	258		171	181	195	195	200	176	190	205		186	190	190	201	189	191	193	181
3	268	241	276	279	263	276	267	272		166	168	187	189	192	166	178	194		180	179	182	190	175	185	180	160
4	275	252	281	285	278	288	279	284		160	160	178	183	183	160	170	178		165	172	175	178	165	177	175	153
5	284	258	293	293	290	295	285	293		157	153	170	177	171	152	162	160		154	160	166	165	158	168	164	148
6	291	260	299	300	298	300	298	305		154	142	164	170	163	138	150	158		150	153	160	157	151	160	160	144
7	299	274	304	315	302	310	308	313		154	154	160	164	158	154	136	148		143	148	157	152	147	155	157	140
8	304	282	304	320	310	323	317	325		154	154	155	158	150	154	136	132		140	148	154	150	144	150	155	140
imputed value

## Sheet: Fig. 2C
Pulmonary fluid accumulation determined by the wet / dry lung weight ratios at 8 weeks of steroids administration, plotted in figure 2C
	Healthy									PcP									TMP-SMZ
Weight (g)	rat1	rat2	rat3	rat4	rat5	rat6	rat7	rat8		rat1	rat2	rat3	rat4	rat5	rat6	rat7	rat8		rat1	rat2	rat3	rat4	rat5	rat6	rat7	rat8
Body	304	282	304	320	310	323	317	325		154	154	155	158	150	154	136	132		140	148	154	150	144	150	155	140
Wet lung			0.546	0.649	0.542	0.576		0.999				1.91	1.5925	1.0821	1.4793		1.4961				0.5721	0.689	0.8364	0.7643		0.8921
Dry lung			0.217	0.244	0.316	0.29		0.298				0.4131	0.2393	0.2413	0.3339		0.3272				0.2272	0.256	0.2527	0.2613		0.2743
wet/dry			2.51613	2.65984	1.71519	1.98621		3.35235				4.62358	6.65483	4.48446	4.43037		4.57243				2.51805	2.69141	3.30985	2.92499		3.25228
imputed value
censored value

## Sheet: Fig. 2D
Survival at the eight week of immunosuppression of healthy rats, with PcP, and rats receiving PcP prophylaxis, plotted in figure 2D
Days of immunosupression	Healthy	PcP	TMP-SMZ
56	0
56	0
56	0
56	0
56	0
56	0
56	0
56	0
40		1
43		1
56		0
56		0
56		0
56		0
42		1
56		0
56			0
56			0
56			0
56			0
56			0
56			0
56			0
56			0

## Sheet: Fig. 3B and C
Proportion of bronchioles and blood vessels surrounded by inflammatory cuffs infiltrates classified using a semiquantitative score, plotted in figure 3B and C
		PcP					TMP-SMZ
Bronchioles		rat1	rat2	rat3	rat4		rat1	rat2	rat3	rat4
4		1	2	1	0		1	0	1	0
6		2	1	2	3		0	1	1	0
8		2	2	3	3		1	0	0	1
Blood vessels		rat1	rat2	rat3	rat4		rat1	rat2	rat3	rat4
4		1	2	2	1		0	0	1	0
6		3	2	2	3		1	0	1	0
8		2	2	3	3		0	1	0	1

## Sheet: Fig. 4B and C
Percent of AB/PAS stained epithelium, plotted in figure 4B										Percent of AB/PAS stained lumen, plotted in figure 4C
	PcP					TMP-SMZ					PcP					TMP-SMZ
	4	6	8			4	6	8			4	6	8			4	6	8
rat1	12.5271	50.5671	56.6952		rat1	5.2568	2.38242	20.1416		rat1	0.225804	80.6027	10.5287		rat1	0.160769	2.73369	5.57307
	45.0284	5.8477	71.4544			2.56273	3.17787	10.4669			1.00568	5.49512	5.76245			2.13234	2.58296	3.09723
	15.7653	60.5741	3.97992			2.87613	3.99893	10.7427			0.0872617	10.4473	5.1591			0.42474	5.3924	5.59243
	3.68027	50.2565	5.97319			2.43053	3.69666	10.4061			5.48896	50.1976	5.30969			0.854292	7.31583	5.67874
	50.4171	50.3356	20.8704			2.38386	0.942736	5.22593			0.781302	10.3857	4.03			0.655797	3.30327	5.53759
rat2	5.37548	30.8477	50.9771		rat2	5.93954	5.76073	2.87346		rat2	0.676246	5.75187	0.943121		rat2	5.21057	3.98733	2.74657
	14.4131	30.4816	50.1149			3.65119	5.43099	45.0674			0.957248	5.75116	30.3867			0.881508	10.3669	2.04662
	20.613	20.423	80.6408			2.9589	3.78215	5.58049			5.9135	3.80863	5.75995			0.701948	2.8689	3.5454
	16.38	50.2555	60.5786			2.97658	2.96896	32.8946			25.2943	20.1912	45.8673			0.731364	2.33825	1.37708
	28.9764	20.5764	45.2576			3.03229	15.8609	2.67688			5.22441	5.42561	50.8411			0.780517	2.48476	3.29654
rat3	5.45134	5.17697	80.2222		rat3	3.95571	3.284	5.95639		rat3	0.160445	5.72679	10.9685		rat3	3.18323	2.45502	5.35992
	17.8156	10.7134	60.062			2.63385	14.6478	3.36798			1.11698	5.4444	5.56341			5.86264	2.19007	0.637065
	2.30071	5.8126	84.582			7.6606	3.25185	3.40744			0.64957	3.62405	5.87341			0.657784	1.3501	1.74112
	7.91217	5.82067	80.1992			0.372623	3.00136	2.19244			0.788899	10.8337	5.68853			2.55625	5.41157	1.8218
	14.8426	8.51067	80.3928			1.00849	2.58178	5.32946			3.27794	5.33884	5.16934			0.766674	5.98293	2.57398
rat4	5.82377	50.3477	80.4999		rat4	2.41461	5.01143	23.6183		rat4	5.70117	5.09976	97.8185		rat4	2.93349	5.60626	0.729697
	3.40236	20.269	25.4891			0.438469	7.7713	2.30745			2.29432	30.3258	94.0054			0.24258	5.54348	1.1517
	18.8497	70.7751	60.435			1.78998	10.8309	2.36419			5.06564	0.344303	95.5796			0.0642086	10.7917	1.76191
	2.86736	50.4962	58.2872			3.82752	10.8849	2.32319			2.20403	25.8619	97.2539			2.25565	2.88758	2.43868
	5.13435	20.9148	40.7714			1.41775	3.25484	2.38151			1.63846	30.9928	90.3002			3.26475	1.07661	2.45312

## Sheet: Fig. 5C
Relative densitometric quantitation of MUC5AC expression, plotted in figure 5C
Gel 1	Area	Percent	Rel. Density		Actin Area	Actin percent	Actin rel. Density	Relative density to actin	Relative to control		tms= TMP-SMZ
+	53974.2	17.166	926522		151.064	7863.21	1.18785e+06	0.78	1
tms4	29251	9.303	272122		152.222	4228.56	643679	0.42276	0.542
tms6	39337.3	12.511	492149		140.141	8156.39	1.14304e+06	0.43056	0.552
tms8	40288.8	12.813	516220		144.507	5856.59	846318	0.60996	0.782
pcp4	50290.7	15.994	804349		131.261	8817.38	1.15738e+06	0.694975	0.890993
pcp6	46957.9	14.934	701269		126.804	4266.05	540952	1.29636	1.662
pcp8	54325.7	17.278	938640		131.744	3579.26	471545	1.99056	2.552
Gel2
pcp8	58279.9	23.411	1.36439e+06		130.618	3852.16	503162	2.71163	3.976
pcp6	57615.4	23.144	1.33345e+06		124.799	16101.6	2.00946e+06	0.663586	0.973
pcp4	32666.2	13.122	428646		135.172	6343.43	857454	0.499906	0.733
tms4	4836.32	1.943	9396.96		124.822	177.186	22116.7	0.424881	0.622992
tms6	45072.3	18.105	816034		110.546	15012.2	1.65954e+06	0.491722	0.721
+	50475.2	20.276	1.02344e+06		121.579	12342.9	1.50064e+06	0.682	1
Gel3
+	45704	11.454	523493		153.135	4721.7	723057	0.724	1
NC	64752.1	16.228	1.0508e+06		168.822	8913.89	1.50486e+06	0.698269	0.96446
tms8	34986.3	8.768	306760		136.208	3729.85	508035	0.603816	0.834
tms8	60903.2	15.263	929566		138.801	17686.7	2.45493e+06	0.378652	0.523
tms8	26361.9	6.607	174173		143.781	2449.74	352227	0.494492	0.683
pcp4	54104.7	13.559	733605		127.292	14795.9	1.88339e+06	0.389512	0.538
pcp6	61563.5	15.429	949863		121.042	6890.61	834053	1.13885	1.573
pcp8	50646.9	12.693	642861		132.455	2262.45	299672	2.14521	2.963
Gel4
+	42277.3	13.007	549901		140.312	6973.64	978486	0.561992	1
tms6	49347.5	15.182	749193		131.709	22343.4	2.94283e+06	0.254582	0.453
tms4	14472.5	4.453	64446.2		138.245	2568.12	355030	0.181523	0.323
pcp4	72132.4	22.192	1.60076e+06		136.019	33345.5	4.53563e+06	0.352931	0.628
pcp6	59189.7	18.21	1.07784e+06		146.981	4369.96	642301	1.6781	2.98598
pcp8	51677.1	15.899	821615		126.558	7082.63	896363	0.916609	1.631
tms4	9187.53	2.827	25973.1		149.985	414.736	62204.2	0.417547	0.742976
tms6	26748.1	8.229	220110		142.144	5381.59	764961	0.28774	0.512

## Sheet: Fig. 5D
Relative densitometric quantitation of mCLCA3 expression, plotted in figure 5D
Gel 1	Area	Percent	Rel. Density		Actin Area	Actin percent	Actin rel. Density	Relative density to actin	Relative to control		tms= TMP-SMZ
+	38501.6	17.594	677397		143.064	8011.71	1.14619e+06	0.591	1
tms4	26589.5	12.15	323062		128.003	11034.9	1.4125e+06	0.228717	0.387
pcp4	32704.6	14.945	488770		162.718	5672.49	923016	0.529536	0.896
tms4	21816.4	9.969	217488		135.678	10553.7	1.4319e+06	0.151887	0.257
tms6	12505.1	5.714	71454.2		138.781	5279.91	732751	0.097515	0.165
tms8	15422.1	7.047	108680		140.514	2502.3	351609	0.309093	0.523
pcp4	25109.6	11.474	288108		124.431	4703.21	585225	0.492303	0.833
pcp6	19508.9	8.915	173922		127.168	2014.04	256122	0.679059	1.149
pcp8	26680.6	12.192	325290		122.704	3312.88	406503	0.800214	1.354
gel2
+	26930.4	19.925	536588		131.682	4727.24	622492	0.862	1
tms6	18164.9	13.44	244136		138.348	8355.75	1.156e+06	0.21119	0.245
tms8	10605.4	7.847	83220.3		135.867	1264.36	171785	0.484444	0.562
tms4	16921.5	12.52	211857		130.353	5819.29	758562	0.279288	0.324
tms6	14477.4	10.711	155067		147.555	3564.78	526001	0.294804	0.342
tms8	16609.4	12.289	204112		127.333	4396.24	559786	0.364626	0.423
tms4	12189.6	9.019	109938		150.395	5077.98	763702	0.143954	0.167
tms6	9599.82	7.103	68187.5		142.012	2040.38	289758	0.235326	0.273
tms8	9660.7	7.148	69054.7		121.953	3589.57	437759	0.157746	0.183
gel3
+	5511.59	3.127	17234.7		153.427	173.084	26555.8	0.649002	1
pcp6	20790.4	11.797	245264		124.743	2927.06	365130	0.671717	1.035
pcp8	22215.4	12.606	280048		135.101	2065.94	279111	1.00336	1.546
pcp4	19091.1	10.833	206814		124.816	3454.76	431210	0.479613	0.739
pcp6	18130.2	10.287	186505		110.924	2248.88	249455	0.747651	1.152
pcp8	25095.3	14.24	357357		121.679	2148.73	261456	1.3668	2.106
pcp4	21387	12.135	259531		120.932	3402.02	411413	0.63083	0.972
pcp6	22542.8	12.791	288345		132.589	2534.7	336074	0.857981	1.322
pcp8	21471.5	12.183	261587		109.858	1858.62	204185	1.28113	1.974

## Sheet: Fig. 6B and C
Proportion of bronchioles and blood vessels surrounded by inflammatory cuffs infiltrates classified using a semiquantitative score, plotted in figure 6B and C
		Vehicle					NFA
Bronchioles		rat1	rat2	rat3	rat4		rat1	rat2	rat3	rat4
4		1	1	1	2		2	0	1	1
6		3	2	2	3		2	1	1	2
8		2	3	3	3		1	2	2	1
Blood vessels		rat1	rat2	rat3	rat4		rat1	rat2	rat3	rat4
4		1	2	2	1		2	1	1	1
6		3	2	2	3		1	3	2	1
8		3	3	3	3		1	2	1	2

## Sheet: Fig. 7B and C
Percent of AB/PAS stained epithelium, plotted in figure 7B										Percent of AB/PAS stained lumen, plotted in figure 7C
	Vehicle					NFA					Vehiculo					NFA
	4	6	8			4	6	8			4	6	8			4	6	8
rat1	12.9493	50.4402	56.4441		rat1	32.8517	21.5262	5.69805		rat1	0.162974	80.1947	10.8445		rat1	5.24009	2.24346	5.70455
	45.6513	23.8981	71.3279			60.1822	26.0337	10.1504			1.52615	5.50322	5.92841			2.2534	2.24142	3.15236
	12.0052	60.8329	12.4248			12.2197	3.10803	10.1122			0.856112	10.8666	5.34424			0.443117	5.06508	5.1619
	34.9354	50.6944	18.4287			24.7714	34.2575	10.6865			5.78915	50.5931	5.31663			0.57135	5.94848	5.20411
	50.0213	50.6607	20.0144			8.02572	30.6957	5.35255			0.812212	10.9893	4.3855			0.746829	3.92148	5.30379
rat2	5.09538	30.2915	50.2262		rat2	73.9407	5.12583	2.45998		rat2	0.170079	16.2693	0.684392		rat2	5.54682	3.20097	2.58275
	14.0493	30.2371	50.7071			43.545	5.20247	3.70772			0.30966	18.2751	30.0811			7.18132	4.25089	2.59175
	20.1125	20.4347	80.2712			14.6921	23.6581	5.52144			5.63069	3.89971	5.19304			0.0312097	2.66051	3.09583
	5.68511	50.1947	60.0161			6.61916	21.2321	12.4976			13.7368	20.1333	45.5885			0.108133	2.63492	1.3488
	28.6247	20.4458	45.4354			5.81678	15.5458	2.77952			5.19562	5.1276	50.5846			5.67134	2.86573	3.49721
rat3	5.67877	5.70496	80.5478		rat3	33.7717	25.7764	5.46105		rat3	0.769642	14.2151	47.066		rat3	3.06045	2.44925	5.00745
	17.7647	10.5055	60.7569			45.9997	14.0525	3.17636			1.18793	5.9986	5.84545			5.69964	2.96719	0.620904
	76.3246	27.9853	84.4689			2.60979	3.09088	3.98067			0.0963916	15.0027	5.80186			0.250699	1.37543	1.06419
	7.24492	5.99831	80.0062			21.1827	32.6126	2.50724			0.345163	10.0697	23.0108			2.00454	5.30926	1.88471
	14.1034	8.07435	74.9788			18.2257	11.2203	5.43274			3.65991	5.83011	5.66606			0.923765	0.735161	2.07996
rat4	5.22782	50.874	80.5215		rat4	2.5646	5.23372	4.17714		rat4	5.48775	17.1497	87.6513		rat4	2.43542	5.60344	0.362822
	34.6079	20.075	25.5047			8.01937	7.89049	2.30051			2.43951	30.0871	94.9348			0.964232	5.35816	1.54617
	18.5815	57.8592	60.8897			47.8787	10.447	0.0775654			5.63008	0.109613	95.2803			0.799655	0.0697622	1.19519
	2.65482	50.0538	58.1741			3.07837	10.9171	2.99322			2.06284	25.0451	34.7475			2.24948	2.18545	2.95322
	5.21031	20.4978	40.4727			12.6792	3.4782	2.92881			1.27954	30.0017	90.3055			3.08133	1.23196	2.80626

## Sheet: Fig. 8C
Relative densitometric quantitation of MUC5AC expression, plotted in figure 8C
Gel 1	Area	Percent	Rel. Density		Actin Area	Actin percent	Actin rel. Density	Relative density to actin	Relative to control		v= vehicle
v8	46019	16.532	760786		122.407	3525.39	431532	1.76299	2.452		n= NFA
v6	37496.9	13.47	505083		140.853	2830.49	398683	1.26688	1.762
v4	38535	13.843	533440		120.642	26622.4	3.21177e+06	0.166089	0.231
v4	16761.3	6.021	100920		132.642	3085.13	409218	0.246617	0.343
v6	33362.2	11.985	399845		131.202	4356.22	571545	0.699587	0.973
n8	23041.3	8.277	190713		120.295	5068.9	609763	0.312765	0.435
n6	30176	10.84	327108		136.752	21887	2.99308e+06	0.109288	0.152
n4	17656.9	6.343	111998		129.663	5315.64	689242	0.162494	0.226
+	35316.4	12.687	448059		146.305	4259.39	623170	0.719	1
gel2
+	55049	14.59	803165		153.341	6213.25	952746	0.843	1
v4	48177.3	12.769	615176		162.909	9780.5	1.59333e+06	0.386094	0.458
v6	76573.1	20.295	1.55405e+06		136.169	8606.58	1.17195e+06	1.32604	1.573
v4	45114.6	11.957	539436		138.849	9561.42	1.32759e+06	0.406326	0.482
v6	32583.6	8.636	281392		143.148	1305.62	186897	1.5056	1.786
v8	60778.5	16.108	979021		127.516	3060.32	390240	2.50877	2.976
n4	14029.7	3.718	52162.5		131.252	1863.39	244574	0.213279	0.253
n6	16219.2	4.299	69726.3		138.242	863.367	119354	0.584199	0.693
n8	28783.3	7.629	219588		136.231	5558.36	757221	0.289992	0.344
gel3
+	41863.9	18.248	763933		130.548	7342.21	958511	0.797	1
n4	19481.5	8.492	165437		124.017	5181.9	642644	0.257431	0.323
n6	22939.9	9.999	229377		135.649	5412.38	734183	0.312424	0.392
n8	33499.3	14.602	489157		124.114	20865.1	2.58965e+06	0.188889	0.237
n4	42865.1	18.685	800934		110.153	26597.9	2.92984e+06	0.273371	0.343
n6	22910.9	9.987	228811		121.638	11029	1.34154e+06	0.170558	0.214
n8	45853.5	19.987	916474		125.321	18997.3	2.38076e+06	0.384951	0.483
gel4
v8	71249.4	25.993	1.85199e+06		150.432	8152.27	1.22636e+06	1.51015	2.367
v8	57512.9	20.982	1.20674e+06		141.996	3668.5	520913	2.31658	3.631
nc
nc
nc
+	50493.4	18.421	930139		126.764	11500.9	1.4579e+06	0.638	1

[truncated: 6 more sheets: Fig. 8D, Fig. 9A, Fig. 9B, Fig. Supp. 1A, Fig. Supp. 1 B and C, Fig. Supp. 3]
